# Supplementary material for: Impact of the Omicron Strain on Febrile Convulsions Requiring Hospitalization in Children: A Single-Center Observational Study
Source: Pediatr Rep. 2024 May 14;16(2):399–409. doi: 10.3390/pediatric16020034 (PMC11130907; doi:10.3390/pediatric16020034)
Supplement: Supplementary file 1 [file pediatrrep-16-00034-s001.zip]

Archive with 1 entries (1 files):
- pediatrrep-2900748-supplementary.pptx
